# Supplementary material for: Solid-State Structures and Properties of Lignin Hydrogenolysis Oil Compounds: Shedding a Unique Light on Lignin Valorization
Source: Int J Mol Sci. 2024 Oct 8;25(19):10810. doi: 10.3390/ijms251910810 (PMC11477037; doi:10.3390/ijms251910810)
Supplement: Supplementary file 1 [file ijms-25-10810-s001.zip]

Archive with 1 entries (1 files):
- ijms-3221285-supplementary.pdf
